# Supplementary material for: Evolutionary radiation and microbial community dynamics shape the thermal tolerance of Fungiidae in the southern South China Sea
Source: Microbiol Spectr. 2024 Jan 4;12(2):e02436-23. doi: 10.1128/spectrum.02436-23 (PMC10845974; doi:10.1128/spectrum.02436-23)
Supplement: Table S1 — Monthly average SST (2012-2022). [file spectrum.02436-23-s0001.xlsx]

## Sheet: Sheet1
Table S1 The monthly average sea surface temperature (2012-2022) in coral reefs in the South China Sea(SCS).
average SST (2012-2022)	WZ	LHT	BJ	QLY	GQ	YZ	PS	SJ
MONTH01	18.9973	23.8657	24.8195	25.1685	25.2656	25.4733	25.6312	27.417
MONTH02	19.4025	23.2001	24.6512	25.1326	25.2964	25.4449	25.6049	27.3919
MONTH03	22.0686	24.4877	25.8925	26.4974	26.5982	26.7306	26.8612	28.176
MONTH04	25.5044	26.7801	27.9048	28.2179	28.214	28.3508	28.4638	29.5123
MONTH05	28.8045	29.1343	29.3953	29.5384	29.6156	29.6159	29.6966	30.7233
MONTH06	30.6151	29.7985	30.0108	29.9772	30.0872	30.0065	30.0442	30.4452
MONTH07	31.1896	30.0275	30.2092	30.1198	30.2799	30.109	30.1151	29.8097
MONTH08	31.0512	29.7691	29.9799	29.9254	29.9605	29.8031	29.8984	29.2991
MONTH09	30.8165	30.1149	29.8618	29.8531	29.9739	29.8463	29.8667	29.7016
MONTH10	28.3021	28.6827	28.3653	28.3473	28.3963	28.4657	28.5733	29.3554
MONTH11	25.4165	26.8025	27.2467	27.4657	27.4401	27.5704	27.6214	28.8199
MONTH12	21.2107	25.1514	25.9701	26.2035	26.1848	26.3469	26.3619	28.2796
