# Supplementary material for: Evolutionary radiation and microbial community dynamics shape the thermal tolerance of Fungiidae in the southern South China Sea
Source: Microbiol Spectr. 2024 Jan 4;12(2):e02436-23. doi: 10.1128/spectrum.02436-23 (PMC10845974; doi:10.1128/spectrum.02436-23)
Supplement: Table S2 — The relative abundance of beneficial and pathogenic bacteria. [file spectrum.02436-23-s0002.xlsx]

## Sheet: Sheet1
Table S2 The relative abundances of beneficial, pathogenic, and unknown type bacteria in the bacterial communities of Fungiidae in Sanjiao Reef (SJR) in the South China Sea (SCS), at genus level.
	Function type	Danafungia horrida	Lobactis scutaria	Podabacia crustacea	Lithophyllon scabra	Herpolitha limax	Halomitra pileus	Cycloseris costulata
norank Terasakiellaceae	beneficial bacteria	0.0227944	0.00109325	0	0.602575	0.00103859	0.000355308	0.154094
Pseudoalteromonas	beneficial bacteria	0.0819941	0.201569	0.0503717	0.0219471	0.0660052	0.205915	0.027222
Thermus	beneficial bacteria	0.00196786	0.00472833	0.0837433	0.00221384	0.00415437	0.154504	0.188887
Alteromonas	beneficial bacteria	0.0499891	0.147808	0.0396305	0.00442768	0.0575325	0.0794249	0.0147863
BD1-7 clade	beneficial bacteria	0.146031	0.000437302	0.000464633	0.12075	0.000163988	0.0366514	0.0153329
Exiguobacterium	beneficial bacteria	0.000327976	0.00112059	0.092298	0	0.000628621	0.000437302	0.000874604
Vulcaniibacterium	beneficial bacteria	0.0050563	0.0351208	0.00292446	0.00789876	0.00773478	0.0166175	0.0202525
Photobacterium	beneficial bacteria	0.00997595	0.0101399	0.0171914	0.00133924	0.00759812	0.00289712	0.00554827
Endozoicomonas	beneficial bacteria	0.00325243	0.00131191	0.00112059	0.000327976	0.0341369	0.00221384	0.000218651
Marinomonas	beneficial bacteria	0.0102766	0.00040997	0.00762545	0	0.0129004	0.00787143	0.00289712
Halomonas	beneficial bacteria	0.00609489	0.00494698	0.00612223	0	0.0133924	0.00560293	0.00576692
Shewanella	beneficial bacteria	0.000929266	0.00079261	0.000956598	0.00040997	0.0285886	0.00019132	0.000245982
Azospirillum	beneficial bacteria	0.000874604	0.0148409	0.0013939	0.00243249	0.00144856	0.00494698	0.00396305
Muricauda	beneficial bacteria	0.000683284	0.000683284	0.0068875	0.000929266	0.00210452	0.0100033	0.00153056
Psychrobacter	beneficial bacteria	0.000573959	0.000901935	0.0139117	0	8.19941e-05	0	0
Lactobacillus	beneficial bacteria	0.0109872	5.46627e-05	0.000136657	0.00202252	0.00172188	0	0.000109325
Vibrio	potential pathogenic bacteria	0.237264	0.11594	0.087679	0.0276047	0.11307	0.0507543	0.0175467
Mesoflavibacter	potential pathogenic bacteria	0.0582158	0.00814475	0.0146223	0	0.114901	0.0159615	0.0656773
Thalassotalea	potential pathogenic bacteria	0.0531322	0.0328523	0.00248715	0.0214278	0.0108506	0.00248715	0.0110419
Fusibacter	potential pathogenic bacteria	0.00019132	0.00508363	0.106893	0	8.19941e-05	0.00153056	0.000737947
Algicola	potential pathogenic bacteria	0.00770745	0.0469006	0.00147589	0.0135564	0.0234503	0.00292446	0.00896469
Sulfitobacter	potential pathogenic bacteria	0.00464633	0.00508363	0.00765278	0.000109325	0.0215918	0.0108779	0.037198
Ruegeria	potential pathogenic bacteria	0.0040997	0.00765278	0.0240516	0.000956598	0.0185853	0.00819941	0.0173554
Tepidibacter	potential pathogenic bacteria	0	0	0.060867	0	0	2.73314e-05	8.19941e-05
Francisella	potential pathogenic bacteria	0.00136657	0	0.00240516	0.0156335	0	0.0036624	0
Idiomarina	unknown type	0.0363507	0.00926533	0.0157429	0.00262381	0.08388	0.0173827	0.017984
unclassified Rhodobacteraceae	unknown type	0.00333443	0.0171914	0.0259375	0.00194053	0.00926533	0.0431562	0.0170001
Cetobacterium	unknown type	0	0.000628621	0.000300645	0.000382639	0.104023	0.000218651	0.000847272
Limimaricola	unknown type	0.00371707	0.0131464	0.0161528	0.00079261	0.014021	0.0215098	0.0238603
unclassified Comamonadaceae	unknown type	0.00470099	0.0202252	0.00989395	0.00390839	0.00314311	0.01823	0.0176014
Methyloversatilis	unknown type	0.00215918	0.0168908	0.00401771	0.00423636	0.00147589	0.0227397	0.0130917
Nonlabens	unknown type	0.00839073	0.00215918	0.00248715	0	0.0180934	0.00284246	0.0137203
Mesonia	unknown type	0.00869137	0.000355308	0.00207718	0.00019132	0.0190773	0.00245982	0.0105499
g__unclassified_k__norank_d__Bacteria	unknown type	0.00155789	0.000273314	0.00251449	0.000163988	0.00267847	0.000163988	0.0342189
Ammoniphilus	unknown type	0.000245982	0.0317044	2.73314e-05	0.00117525	0.00144856	0.000683284	0.00112059
Ferrimonas	unknown type	0.0152782	0.0129551	0.00256915	0.000874604	0.000519296	0.00101126	0.00153056
norank Marinifilaceae	unknown type	0	0	5.46627e-05	0	0.00218651	0.000163988	0.0314037
unclassified Bacteroidales	unknown type	0.000245982	0.00019132	5.46627e-05	0	0.00153056	0.000218651	0.0213731
norank Clostridiaceae	unknown type	8.19941e-05	5.46627e-05	0.0231497	0	0	0.000245982	8.19941e-05
Candidatus Amoebophilus	unknown type	0	0.000109325	0.000710616	0.0195419	0.00060129	0.000300645	5.46627e-05
Roseimarinus	unknown type	0.000136657	0	0.000245982	0	0.00109325	0.000300645	0.0171641
Amphritea	unknown type	0.00040997	0.0117252	0.000109325	0.00450968	0.000300645	0.000245982	0.000956598
norank Hyphomonadaceae	unknown type	0.000109325	0.000382639	0.00420903	0	0.00040997	0.0114792	0.000218651
norank Roseiflexaceae	unknown type	0	0	0	0.014431	0.000163988	0	0
Rivularia PCC-7116	unknown type	0.000491965	0	0.00185853	0	0	0.0109599	0
Wolbachia	unknown type	8.19941e-05	0	0	0.000327976	0.0109052	0.00040997	0.000163988
others	unknown type	0.195583	0.215125	0.254974	0.0983383	0.183421	0.22122	0.176725
